# Supplementary material for: Composition and Antioxidant Properties of Spanish Extra Virgin Olive Oil Regarding Cultivar, Harvest Year and Crop Stage
Source: Antioxidants (Basel). 2019 Jul 11;8(7):217. doi: 10.3390/antiox8070217 (PMC6681037; doi:10.3390/antiox8070217)
Supplement: Supplementary file 1 [file antioxidants-08-00217-s001.zip]

Archive with 1 entries (1 files):
- antioxidants-545847-supplementary.xls
