# Supplementary material for: Composition and Antioxidant Properties of Spanish Extra Virgin Olive Oil Regarding Cultivar, Harvest Year and Crop Stage
Source: Antioxidants (Basel). 2019 Jul 11;8(7):217. doi: 10.3390/antiox8070217 (PMC6681037; doi:10.3390/antiox8070217)
Supplement: Supplementary file 1 [file antioxidants-08-00217-s001.zip › antioxidants-545847-supplementary.xls]

## Sheet: Polyphenols
		POLYPHENOLS in micrograms/kg
		HOJIBLANCA				ARBEQUINA
		H 2014-1	H 2014-2	H 2015-1	H 2015-2	A 2014-1	A 2014-2	A 2015-1	A 2015-2
Epigallocatechin		0	0	0	0	0	0	0	0
Myricetin		0	0	0	0	0	0	0	0
Epicatechin		0	0	0	0	0	0	0	0
Acido sinapico		0	0	0	0	0	0	0	0
Metoxiluteolina		0	0	0	0	0	0	0	0
Hidroxitirosol		519	640	97	135	81	55	294	464
Kaempferol		0	0	0	0	0	0	0	0
Apigenina		393	369	187	205	25	117	66	255
Taxifolina		0	0	0	0	0	0	0	0
3-Coumaric acid		0	0	0	0	0	0	0	0
Glycitein		0	0	0	0	0	0	0	0
Chlorogenic acid		0	0	0	0	0	0	0	0
Naringenin		67	57	0	0	28	25	47	80
Resveratrol		0	0	0	0	0	0	0	0
-%Trans/Cis resveratrol		0	0	0	0	0	0	0	0
Acido protocatecuico		0	0	0	0	0	0	0	0
Acido siringico		0	0	0	0	0	0	0	0
Acido p-cumarico		103	93	32	39	0	5	8	19
Luteolina		661	756	629	726	483	698	277	649
Acido galico		104	147	0	0	0	0	0	0
4-Hidroxybenzoic acid		0	0	0	0	0	0	0	0
Acido cafeico		0	0	0	0	0	0	0	0
Acido 2,5-dihidroxibenzoico		0	0	0	0	0	0	0	0
Acido vanilico		0	0	84	37	0	0	0	0
Acido 4-hidroxifenilacetico		0	0	0	0	0	0	0	0
Vanillina		0	0	0	0	0	0	0	0
Quercetin		0	0	0	0	0	0	0	0
Hesperitin		0	0	0	0	0	0	0	0
Acido ferulico		0	0	0	0	0	0	0	0
2-Coumaric acid		0	0	0	0	0	0	0	0
Oleuropeina		0	0	0	0	0	0	0	0
Rutin		0	0	0	0	0	0	0	0
	FLAVONOIDS	1054	1125	816	931	508	815	343	904
	PHENOLIC ACIDS	274	297	116	76	28	30	55	99
	PHENOL ALCOHOLS	519	640	97	135	81	55	294	464

## Sheet: Factor scores
	Factor Scores
	File	sample	Factor 1	Factor 2	Factor 3
	1	H1 2014	10.2885	-2.16731	5.32183
	2	H1 2014	13.6101	-1.36201	6.00897
	3	H1 2014	12.7279	-1.4536	6.71648
	4	H2 2014	12.0246	-5.74471	4.40154
	5	H2 2014	10.1649	-5.20739	4.01522
	6	H2 2014	10.3286	-5.83749	4.20424
	7	H1 2015	-0.805017	6.5451	-4.01821
	8	H1 2015	-0.443511	5.74686	-3.07974
	9	H1 2015	0.0306096	6.66364	-3.31102
	10	H2 2015	-0.131282	6.16273	-3.62245
	11	H2 2015	1.46744	6.69417	-2.70873
	12	H2 2015	1.5306	6.36572	-3.39999
	13	A1 2014	-6.58421	-8.2165	-5.54013
	14	A1 2014	-5.65102	-8.19271	-5.51089
	15	A1 2014	-5.92596	-7.80304	-5.51922
	16	A2 2014	-5.0392	-7.87759	-3.39286
	17	A2 2014	-4.20005	-8.53548	-2.804
	18	A2 2014	-3.79835	-8.90802	-3.37317
	19	A1 2015	-7.47393	5.8394	3.68786
	20	A1 2015	-9.30818	7.15219	2.4539
	21	A1 2015	-9.05258	6.81158	3.29173
	22	A2 2015	-4.95908	5.01222	2.0032
	23	A2 2015	-4.45121	4.30503	2.42676
	24	A2 2015	-4.34981	4.0072	1.7487
